# Supplementary material for: The effect of tablet tilt angles and time on posture, muscle activity, and discomfort at the neck and shoulder in healthy young adults
Source: PLoS One. 2023 Mar 23;18(3):e0283521. doi: 10.1371/journal.pone.0283521 (PMC10035825; doi:10.1371/journal.pone.0283521)
Supplement: S1 File — (XLSX) [file pone.0283521.s001.xlsx]

## Sheet: Outcomes
			Neck	Shoulder	Lt.CES	Rt.CES	Lt.UT	Rt.UT	Rt.AD	Lt.Neck	Rt.Neck	Lt.Shoulder	Rt.Shoulder	HRV
1	0-degree	Baseline	-4.38557	-3.64758	0.150217	0.0971462	0.05753	0.0226023	0.0405171	0	0	0	0	0.927505
1	0-degree	1st interval	24.6984	-10.4438	0.23723	0.157991	0.0736305	0.0754717	0.104625	0	0	0	0	2.39
1	0-degree	2nd interval	27.4342	-7.51526	0.253782	0.16537	0.0805274	0.0747441	0.0742477	0	2.66	0	1.95	3.2907
1	0-degree	3rd interval	28.8311	-9.50372	0.251232	0.196596	0.0760066	0.0718194	0.0780713	0	6.93	0	5	5.5191
1	0-degree	4th interval	30.9281	-6.91209	0.266387	0.201835	0.0936235	0.0734011	0.0806779	0	6.27	0	5.11	1.4104
1	30-degree	Baseline	-6.52971	-2.70327	0.145101	0.0983141	0.0565886	0.0232607	0.0439902	0	0	0	0	2.6046
1	30-degree	1st interval	18.7961	-1.84297	0.209889	0.149885	0.0750802	0.0967221	0.117887	0	0	0	0	8.2088
1	30-degree	2nd interval	22.4567	-8.17948	0.231798	0.149678	0.0829666	0.0810811	0.0911616	0	0	0	0	8.0447
1	30-degree	3rd interval	21.5532	-3.55558	0.235755	0.151115	0.0857215	0.0890193	0.108738	0	0.39	0	0	3.6652
1	30-degree	4th interval	22.8889	-1.87715	0.225638	0.148683	0.0814306	0.0911429	0.0937963	0	1.07	0	0	5.7666
2	0-degree	Baseline	-5.02008	7.51571	0.0491915	0.0493557	0.00803458	0.0205653	0.016575	0	0	0	0	0.6604
2	0-degree	1st interval	46.7436	-21.7335	0.128498	0.155222	0.0217359	0.0663671	0.0404112	3.14	0	0	0	0.4567
2	0-degree	2nd interval	46.975	-24.0559	0.140561	0.158501	0.0310311	0.0581062	0.0434107	2.93	0	0	0	0.6122
2	0-degree	3rd interval	39.9328	-11.5317	0.115681	0.143634	0.0205345	0.0680369	0.0375787	2.94	0	0	0	0.5802
2	0-degree	4th interval	38.8998	-21.4555	0.119782	0.138451	0.0184292	0.0817115	0.0244152	3.03	0	0	0	0.5246
2	30-degree	Baseline	-4.72939	1.77162	0.0592766	0.0469737	0.0049059	0.00680395	0.0176935	0	0	0	0	1.4787
2	30-degree	1st interval	26.9362	-8.58651	0.100002	0.123804	0.0189265	0.0570118	0.0287992	1.53	0	0	0	0.8936
2	30-degree	2nd interval	27.9204	-10.9756	0.105935	0.122599	0.0224445	0.0640927	0.0251571	1.45	0	0	0	0.6866
2	30-degree	3rd interval	17.7115	3.32389	0.08986	0.112544	0.016496	0.0672155	0.0331541	2.22	0	0	0	0.8568
2	30-degree	4th interval	30.7755	-13.339	0.110084	0.145057	0.0229436	0.0805666	0.0315961	1.59	0	0	0	1.3174
3	0-degree	Baseline	-2.72662	-3.6248	0.129557	0.100807	0.131805	0.0443785	0.0156759	0	0	0	0	0.7757
3	0-degree	1st interval	40.7755	-8.5132	0.284656	0.23363	0.143826	0.0963331	0.0194624	0	0	0	0	0.5288
3	0-degree	2nd interval	41.2092	-13.1054	0.303956	0.230269	0.140515	0.0800854	0.0179501	0	0	1.24	0	0.6839
3	0-degree	3rd interval	43.9204	-13.7071	0.298891	0.265823	0.137223	0.0846586	0.0151539	2.42	2.73	0	0	0.3618
3	0-degree	4th interval	40.904	-2.64736	0.265229	0.257533	0.118935	0.104862	0.019027	2.33	2.33	0	0	0.8906
3	30-degree	Baseline	-6.07851	-3.49174	0.116819	0.0935501	0.120663	0.0307687	0.0117077	0	0	0	0	0.578
3	30-degree	1st interval	31.3175	9.84689	0.237075	0.234428	0.118583	0.100355	0.0226446	0	0	0	0	0.4237
3	30-degree	2nd interval	35.5815	4.17666	0.28828	0.245987	0.128458	0.105228	0.0217866	0	0	0	0	0.5824
3	30-degree	3rd interval	37.0824	-0.37441	0.305902	0.244484	0.133174	0.0960277	0.0183135	0	0	0	0	0.5621
3	30-degree	4th interval	36.353	5.99872	0.268249	0.237504	0.112133	0.0869019	0.0202038	0	0	0	0	0.2271
4	0-degree	Baseline	-15.7258	0.814676	0.08141	0.0360496	0.0108041	0.0196313	0.0266219	0	0	0	0	0.5307
4	0-degree	1st interval	31.224	-26.2615	0.199098	0.145178	0.0343449	0.0584002	0.0435675	0.6	0	0	0	1.0906
4	0-degree	2nd interval	34.2515	-28.1848	0.211823	0.139399	0.0431973	0.0573569	0.0429455	1.19	1.19	0	0	1.0585
4	0-degree	3rd interval	34.1023	-27.1478	0.214132	0.161989	0.0434689	0.0625021	0.0393012	1.31	1.31	0	0	2.0871
4	0-degree	4th interval	32.2846	-25.1878	0.205965	0.146567	0.0308069	0.0559175	0.0465741	1.15	1.15	0	0	0.9599
4	30-degree	Baseline	-14.8117	2.36541	0.0747035	0.035535	0.00752376	0.0147211	0.0287003	0	0	0	0	1.0161
4	30-degree	1st interval	30.4381	-20.0533	0.226415	0.168044	0.0524262	0.0889588	0.0515995	0	0	0	0	0.8097
4	30-degree	2nd interval	29.3245	-22.3916	0.212336	0.140935	0.042017	0.0787773	0.049219	0	0	0	0	1.4595
4	30-degree	3rd interval	30.5643	-22.1855	0.216361	0.151051	0.045212	0.0760091	0.0439685	0	0	0	0	1.7628
4	30-degree	4th interval	29.0307	-21.5224	0.205596	0.141004	0.0382687	0.0744709	0.0411202	0.74	0.74	0	0.32	1.7348
5	0-degree	Baseline	-3.96265	-4.91727	0.165739	0.0115221	0.0464339	0.0354583	0.0370679	0	0	0	0	2.8404
5	0-degree	1st interval	24.5953	1.95205	0.248783	0.0255129	0.14577	0.155949	0.0809348	0	0	0	0	15.5262
5	0-degree	2nd interval	24.7917	0.451279	0.258117	0.0257692	0.191316	0.179871	0.0961577	2.75	2.75	0	0	15.0695
5	0-degree	3rd interval	24.3307	0.497751	0.253285	0.0966731	0.138106	0.169257	0.0707395	2.63	2.63	0	0	14.6796
5	0-degree	4th interval	23.3968	0.119932	0.245129	0.0955233	0.107776	0.14382	0.0683297	3.03	3.03	0	0	11.1043
5	30-degree	Baseline	-5.50433	-2.42924	0.144794	0.00933882	0.0368593	0.026255	0.0240989	0	0	0	0	8.8727
5	30-degree	1st interval	23.9451	-2.41337	0.243216	0.0267231	0.0933571	0.129317	0.0617228	0	0	0	0.22	4.9116
5	30-degree	2nd interval	25.9582	-2.77805	0.254134	0.0295612	0.0812653	0.151031	0.0838226	1.97	0	0	0.61	6.3617
5	30-degree	3rd interval	25.4037	-2.14219	0.257374	0.0293597	0.0843742	0.164548	0.088911	2.15	2.15	0	0.59	10.5812
5	30-degree	4th interval	27.1721	-4.39985	0.249428	0.0301549	0.0521823	0.138893	0.0758473	1.49	1.1	0	1.76	8.7725
6	0-degree	Baseline	-6.50041	0.857386	0.0651764	0.0638109	0.00898715	0.0144844	0.0468765	0	0	0	0	0.5679
6	0-degree	1st interval	46.7719	-19.9133	0.185272	0.232004	0.0463451	0.129359	0.0798426	0	0.48	1.26	0	0.7548
6	0-degree	2nd interval	44.2488	-20.9197	0.191192	0.245524	0.0854965	0.137027	0.0819733	0	0.95	1.08	0	0.9859
6	0-degree	3rd interval	42.0874	-22.0236	0.19016	0.21889	0.0443474	0.144045	0.075326	1.59	0	1.28	0	0.7899
6	0-degree	4th interval	41.074	-24.6557	0.183209	0.213842	0.0375344	0.132384	0.0677811	2.32	0	1.92	0	0.7513
6	30-degree	Baseline	-9.43656	0.840198	0.0626932	0.0675483	0.00872044	0.0159373	0.0395489	0	0	0	0	0.3236
6	30-degree	1st interval	39.3755	-18.6063	0.187639	0.246531	0.0462438	0.141212	0.0804588	0	0	0	0	0.6632
6	30-degree	2nd interval	34.222	-19.7675	0.183737	0.252009	0.0431925	0.149284	0.0769922	0	0	0	0.47	0.6889
6	30-degree	3rd interval	32.7176	-20.8634	0.189291	0.250959	0.052992	0.161652	0.0784611	0	1.1	0	0	0.9479
6	30-degree	4th interval	34.1171	-22.3698	0.180556	0.244581	0.0433944	0.146934	0.0766411	1.28	1.28	0	0	1.2285
7	0-degree	Baseline	-11.293	-3.3722	0.0568676	0.0784384	0.0951051	0.014512	0.014643	0	0	0	0	0.7377
7	0-degree	1st interval	24.1348	-16.0132	0.127923	0.175704	0.0668032	0.0648652	0.0213997	2.04	1.46	0	0	0.1923
7	0-degree	2nd interval	21.0642	-17.3848	0.121892	0.165958	0.0735274	0.0613077	0.0203463	2.19	1.62	0	0	0.3475
7	0-degree	3rd interval	21.7423	-18.3893	0.108814	0.138673	0.0655292	0.0711231	0.0176538	2.02	1.67	1.36	0	0.2302
7	0-degree	4th interval	21.9157	-18.7002	0.126225	0.165255	0.0677386	0.0722347	0.0181708	2.78	2.46	2.51	0	0.2071
7	30-degree	Baseline	-10.4086	-2.38795	0.0565805	0.073918	0.0520869	0.00721577	0.00916117	0	0	0	0	0.372
7	30-degree	1st interval	17.4161	-12.4318	0.12094	0.179113	0.0702801	0.0716018	0.0245398	1.06	0.89	0	0	0.3529
7	30-degree	2nd interval	16.7661	-12.9134	0.122128	0.198688	0.0950042	0.0854204	0.0237643	0.83	0.48	0	0	0.79
7	30-degree	3rd interval	14.8473	-11.8049	0.118846	0.186846	0.0676538	0.0967795	0.022508	0	0	0	0	0.3053
7	30-degree	4th interval	14.9738	-11.58	0.11857	0.196814	0.0740479	0.101472	0.02848	0	0	0	0	0.324
8	0-degree	Baseline	-13.6304	0.69662	0.0563831	0.0697898	0.0466412	0.0161692	0.0539833	0	0	0	0	0.6547
8	0-degree	1st interval	15.864	13.7248	0.0933593	0.139365	0.094498	0.0874766	0.0578307	0	0	0	0	0.8552
8	0-degree	2nd interval	19.7334	7.34997	0.0941029	0.14845	0.0937841	0.0809644	0.0490086	0	0	0	0	0.7804
8	0-degree	3rd interval	24.0871	-1.60047	0.0893711	0.117515	0.0664724	0.0628676	0.0379986	0	0	0	0	0.6163
8	0-degree	4th interval	25.304	-4.66482	0.0939724	0.120401	0.0443455	0.0692372	0.0377936	0	0	0	0	0.5264
8	30-degree	Baseline	-13.281	-1.75196	0.0495868	0.0691401	0.0224863	0.015575	0.0667136	0	0	0	0	0.3336
8	30-degree	1st interval	21.7716	-1.42054	0.0987815	0.158013	0.141024	0.0938209	0.0477315	0	0	0	0	0.4197
8	30-degree	2nd interval	24.6106	-5.71552	0.0923455	0.15318	0.0472521	0.0841334	0.0503577	0	0	0	0	0.5821
8	30-degree	3rd interval	23.3827	-4.4737	0.0998834	0.154796	0.0498034	0.0880902	0.0559753	0	0	0	0	0.7091
8	30-degree	4th interval	24.9006	-2.5404	0.0970204	0.156306	0.0900364	0.088593	0.0594808	0	0	1.67	0	0.9872
9	0-degree	Baseline	-12.2458	-2.78751	0.0840586	0.060816	0.0113528	0.0146224	0.0378715	0	0	0	0	0.7336
9	0-degree	1st interval	26.5382	-13.8716	0.146506	0.143629	0.0194353	0.0399843	0.042595	1.7	0	0	0	1.8614
9	0-degree	2nd interval	28.5647	-14.8866	0.145042	0.147226	0.0323137	0.0409951	0.0413905	2.7	0	0	0	0.9643
9	0-degree	3rd interval	32.7136	-17.3967	0.1534	0.154774	0.0193794	0.0364248	0.0400112	3.48	0	0	0	2.2532
9	0-degree	4th interval	38.1733	-20.1346	0.164468	0.172045	0.0224382	0.0372832	0.0418376	4.23	0	0	0	3.1142
9	30-degree	Baseline	-11.027	-5.2753	0.0837071	0.0644082	0.0120211	0.0153174	0.0394405	0	0	0	0	2.1109
9	30-degree	1st interval	29.3853	-6.94612	0.144391	0.151069	0.0292385	0.042287	0.0426387	0	0	0	0	2.7738
9	30-degree	2nd interval	30.4064	-10.6557	0.145274	0.155169	0.0236733	0.0407487	0.0403941	0	0	1	0	2.1344
9	30-degree	3rd interval	22.8438	-4.53285	0.139048	0.140935	0.0341445	0.0391842	0.0440744	0	0	1.49	0	7.0935
9	30-degree	4th interval	30.276	-11.1811	0.150501	0.165713	0.0288333	0.0399646	0.0479638	1.34	1.34	1.34	0	2.1914
10	0-degree	Baseline	-6.94449	-1.10918	0.0702555	0.00836703	0.0460945	0.00543021	0.0220864	0	0	0	0	1.6951
10	0-degree	1st interval	30.2718	-8.53345	0.166997	0.0218918	0.105187	0.0391164	0.0264374	0.34	0.34	0	0	1.0293
10	0-degree	2nd interval	37.7349	-18.3631	0.176294	0.0275387	0.0900938	0.0550743	0.0277514	0.47	0.47	0	0	1.6826
10	0-degree	3rd interval	36.3033	-15.8505	0.167815	0.0688922	0.100541	0.0472621	0.0272216	0.64	0.64	0	0	2.1143
10	0-degree	4th interval	36.1278	-11.7614	0.179953	0.0787419	0.128523	0.0744232	0.0270428	0	0	0	0	1.8445
10	30-degree	Baseline	-9.53468	0.0204926	0.103908	0.00977844	0.0485941	0.00558411	0.0230069	0	0	0	0	1.0902
10	30-degree	1st interval	22.5944	-5.06434	0.169684	0.0232235	0.11669	0.0605952	0.0349489	0	0	0	0	0.9852
10	30-degree	2nd interval	28.4157	-4.48142	0.150669	0.0220198	0.0832343	0.0613544	0.0269602	0	0	0	0	0.7323
10	30-degree	3rd interval	25.6429	-2.94981	0.160399	0.0203317	0.113321	0.0571213	0.0261221	0	0	0	0	1.0492
10	30-degree	4th interval	28.5618	-3.84896	0.166858	0.0230468	0.142539	0.0788527	0.0289185	0	0	0	0	1.2806
11	0-degree	Baseline	-9.39867	6.38298	0.102463	0.0589041	0.0393204	0.00796345	0.0198892	0	0	0	0	1.2719
11	0-degree	1st interval	38.9915	-15.2314	0.154818	0.117806	0.0569787	0.01502	0.0418124	0	0	0	0	2.4705
11	0-degree	2nd interval	35.3981	-2.7222	0.157646	0.114281	0.0522487	0.015524	0.0534316	0	0	0	0	1.695
11	0-degree	3rd interval	37.5417	-9.11494	0.173653	0.13885	0.0869535	0.0163008	0.0476615	0	0	0	0	2.292
11	0-degree	4th interval	39.4859	-14.8755	0.179787	0.150583	0.0754957	0.0164287	0.049004	0	0	0	0	2.989
11	30-degree	Baseline	-10.4075	6.28336	0.126726	0.0879184	0.0837333	0.01703	0.0374125	0	0	0	0	3.6763
11	30-degree	1st interval	13.5351	17	0.118976	0.091305	0.0524308	0.0142219	0.0439584	0	0	0	0	1.4815
11	30-degree	2nd interval	12.2209	18.0991	0.129885	0.0811493	0.0428447	0.0116319	0.0409724	0	0	0	0	1.8212
11	30-degree	3rd interval	23.8048	-3.8446	0.128869	0.0941553	0.0500499	0.0124678	0.0368234	0	0	0	0	3.5063
11	30-degree	4th interval	22.8944	5.5753	0.145512	0.0950344	0.0572421	0.0134536	0.0493923	0	0	0	0	3.9066
12	0-degree	Baseline	-3.80621	-3.49302	0.145661	0.102466	0.0116125	0.0148597	0.0217147	0	0	0	0	0.3907
12	0-degree	1st interval	23.6107	2.86833	0.262103	0.220408	0.0522926	0.10895	0.0278053	0	0	0	0	1.2363
12	0-degree	2nd interval	29.512	-4.3222	0.278094	0.233256	0.0608319	0.118046	0.0253056	0	0	0	0	1.2801
12	0-degree	3rd interval	31.027	-5.15766	0.280478	0.245239	0.030578	0.109169	0.0248673	0	0	0	0	1.368
12	0-degree	4th interval	35.2096	-8.64646	0.284603	0.252559	0.0234133	0.110672	0.0238729	0	0	0	0	2.8529
12	30-degree	Baseline	-5.09718	-1.43758	0.128702	0.0905584	0.0107853	0.0166917	0.0167129	0	0	0	0	0.1949
12	30-degree	1st interval	31.166	-5.83998	0.290742	0.238193	0.0525645	0.109468	0.0293806	0	0	0	0.23	2.1552
12	30-degree	2nd interval	35.0442	-8.31457	0.319293	0.258637	0.0418173	0.124327	0.0277848	0	0	0	0.69	1.1026
12	30-degree	3rd interval	34.1498	-10.0824	0.317633	0.251505	0.0383275	0.116365	0.0274566	0	0	0	0	1.7387
12	30-degree	4th interval	32.6305	-6.39947	0.318827	0.243524	0.0628753	0.11845	0.026029	0	0	0	0.84	0.6033
13	0-degree	Baseline	-11.0943	-5.55312	0.0567621	0.0528759	0.00802772	0.00574894	0.0314502	0	0	0	0	0.9734
13	0-degree	1st interval	39.3517	-12.8836	0.127245	0.157909	0.0160684	0.0389497	0.0255763	0	0	0	0	1.5511
13	0-degree	2nd interval	27.5054	-3.44406	0.121289	0.149082	0.0279611	0.0420389	0.0289191	0	0	0	0	1.4467
13	0-degree	3rd interval	26.3866	-6.20891	0.11449	0.141351	0.0167203	0.0432067	0.0247971	0	0	0	0	1.1394
13	0-degree	4th interval	30.5163	-9.39641	0.125241	0.142705	0.0212597	0.0495772	0.0280745	0	0	0	0	1.6542
13	30-degree	Baseline	-6.10538	-5.01339	0.0576172	0.0538181	0.02046	0.00500531	0.0185065	0	0	0	0	1.3755
13	30-degree	1st interval	32.8876	-5.28178	0.120844	0.152282	0.016611	0.0469857	0.0275807	0	0	0	0	2.771
13	30-degree	2nd interval	35.6038	-8.27391	0.125037	0.152173	0.0184348	0.039214	0.0221272	0	0	0	0	3.1734
13	30-degree	3rd interval	32.6914	-8.41877	0.119174	0.15161	0.0135068	0.0374579	0.0224104	0	0	0	0	1.7817
13	30-degree	4th interval	33.2706	-5.96745	0.118252	0.164125	0.023736	0.0443113	0.0254657	0	0	0	0	1.1101
14	0-degree	Baseline	-2.01187	-1.57847	0.114456	0.0823339	0.0496434	0.0197316	0.0191324	0	0	0	0	1.6346
14	0-degree	1st interval	40.5028	-18.7784	0.270899	0.224494	0.0922406	0.0882629	0.032507	1.76	1.76	0	0	0.7283
14	0-degree	2nd interval	26.9243	8.17122	0.217481	0.180409	0.0722532	0.0661349	0.0336497	0	0	0	0	1.435
14	0-degree	3rd interval	18.8666	26.2246	0.188508	0.173272	0.0597615	0.0696078	0.0511189	1.85	1.85	0	0	1.0788
14	0-degree	4th interval	18.3476	27.9876	0.175814	0.16354	0.0500594	0.0596659	0.0426459	0	0	0	0	1.3368
14	30-degree	Baseline	-5.98028	-1.37029	0.103545	0.0782871	0.0563839	0.0149715	0.0255871	0	0	0	0	2.8446
14	30-degree	1st interval	38.3661	-18.8351	0.248526	0.214098	0.110958	0.0907642	0.040838	0	0	0	0	1.2204
14	30-degree	2nd interval	38.6727	-18.4418	0.250898	0.214538	0.084344	0.0916954	0.0434289	0	0	0	0	0.7648
14	30-degree	3rd interval	39.9236	-20.8346	0.252061	0.210254	0.0726731	0.0820754	0.0332206	0.92	0.92	0	0	1.4154
14	30-degree	4th interval	25.6681	5.86174	0.21532	0.177831	0.0660018	0.0776191	0.0411981	0	0	0	0	2.7668
15	0-degree	Baseline	-4.59247	-0.27414	0.101875	0.0855538	0.00558673	0.00248731	0.0499188	0	0	0	0	0.6343
15	0-degree	1st interval	33.0041	-20.3281	0.224973	0.209229	0.0162019	0.0112935	0.0446153	1.41	1.41	0	0	1.7458
15	0-degree	2nd interval	29.0632	-18.9549	0.218477	0.196091	0.0180301	0.0135186	0.0507341	1.86	1.86	0	0	2.2062
15	0-degree	3rd interval	31.0008	-20.8579	0.234537	0.227535	0.01492	0.0105038	0.0508774	1.82	1.82	0	0	1.4992
15	0-degree	4th interval	28.6254	-18.5691	0.226142	0.213108	0.0167271	0.0123817	0.0476121	2.8	2.8	0	0	1.0097
15	30-degree	Baseline	-5.82566	-0.179768	0.0979674	0.082416	0.00464323	0.00226066	0.0353729	0	0	0	0	1.0184
15	30-degree	1st interval	31.2853	-20.3882	0.201036	0.217427	0.00820118	0.0145841	0.0475561	0	0	0	0	0.8745
15	30-degree	2nd interval	24.6467	-11.748	0.194335	0.202464	0.00989428	0.0152574	0.0485747	1.37	1.37	0	0	1.4899
15	30-degree	3rd interval	26.3948	-16.6157	0.214066	0.215393	0.0123683	0.0149489	0.0454902	0.92	0.92	0	0	3.3424
15	30-degree	4th interval	24.5536	-15.5542	0.207985	0.203196	0.00916554	0.0133057	0.0474423	0	1.2	0	0	2.6487
16	0-degree	Baseline	-4.12239	2.56891	0.0386715	0.0544625	0.0139487	0.00716663	0.0555126	0	0	0	0	0.834
16	0-degree	1st interval	46.9856	-14.0141	0.0821087	0.076907	0.0479064	0.0654805	0.062418	0	2.82	0	0	2.9882
16	0-degree	2nd interval	53.8948	-14.7193	0.0874335	0.0772082	0.0288723	0.0566913	0.0660278	0	3.42	0	0	2.2637
16	0-degree	3rd interval	47.2704	-11.2445	0.0845131	0.0795247	0.0328434	0.0714605	0.0668396	0	3.52	0	0	3.1297
16	0-degree	4th interval	40.1507	-7.33088	0.0815682	0.0777707	0.0363076	0.063151	0.0714001	0	4.82	0	0	2.0768
16	30-degree	Baseline	-4.84518	-4.01795	0.0758052	0.0705685	0.0355951	0.0388685	0.0369571	0	0	0	0	0.6008
16	30-degree	1st interval	47.0579	-5.28569	0.220913	0.190998	0.0863118	0.106961	0.0544169	0	1.34	0	0	2.9738
16	30-degree	2nd interval	38.3917	-0.589803	0.207941	0.182373	0.0601148	0.0982753	0.0506941	0	2.08	0	0	1.3187
16	30-degree	3rd interval	31.6827	1.3358	0.207043	0.181765	0.0877424	0.108346	0.0544792	0	1.54	0	0	1.8751
16	30-degree	4th interval	41.2545	-4.21759	0.229182	0.199699	0.0532439	0.11012	0.05077	0	1.21	0	0	2.559
17	0-degree	Baseline	-6.19457	-1.10512	0.12124	0.0640823	0.0510227	0.0337446	0.0452667	0	0	0	0	0.4237
17	0-degree	1st interval	37.4393	-9.46322	0.274845	0.19693	0.0955402	0.124637	0.0562927	0	0	0	0	1.2733
17	0-degree	2nd interval	37.4656	-12.434	0.283205	0.226971	0.101082	0.116779	0.0633365	0.63	0	0	0	1.6037
17	0-degree	3rd interval	35.7495	-11.9234	0.285169	0.262221	0.0621954	0.111088	0.0542677	1.26	0	0	0	3.7438
17	0-degree	4th interval	34.4009	-9.53764	0.280279	0.262699	0.0709967	0.110325	0.0658074	1	0	1.21	0	4.4602
17	30-degree	Baseline	-11.939	6.48173	0.107646	0.0604684	0.0323133	0.0196609	0.035187	0	0	0	0	0.4148
17	30-degree	1st interval	35.3606	-13.1738	0.27953	0.27104	0.0663488	0.105924	0.051994	0	0	0	0	1.4159
17	30-degree	2nd interval	31.8757	-9.01544	0.279427	0.253006	0.0732673	0.117691	0.0635976	2.17	0	0	0	4.07
17	30-degree	3rd interval	31.4515	-9.67074	0.286729	0.273309	0.0819748	0.116425	0.066053	1.57	0	0	0	2.7885
17	30-degree	4th interval	30.9442	-10.3838	0.286357	0.260269	0.0800378	0.11436	0.0607242	0	0	0	0	4.8636
18	0-degree	Baseline	-11.698	2.91741	0.0471905	0.0472121	0.0107699	0.0188271	0.0182545	0	0	0	0	0.7032
18	0-degree	1st interval	30.1779	-10.7471	0.160592	0.190052	0.0385244	0.101964	0.0397289	0	0	0	0	2.8356
18	0-degree	2nd interval	27.781	-7.88265	0.154319	0.184706	0.0572941	0.0977328	0.0469641	0	0	0	0	2.5464
18	0-degree	3rd interval	31.5405	-12.6383	0.170545	0.190937	0.0384077	0.10917	0.0411604	0	0	1.9	4.7	1.0276
18	0-degree	4th interval	29.3627	-12.0664	0.17457	0.197609	0.0459056	0.110348	0.0387782	0	0	0	0	1.6155
18	30-degree	Baseline	-9.92712	-0.164906	0.0493619	0.0479247	0.0105407	0.0246457	0.0186705	0	0	0	0	4.0529
18	30-degree	1st interval	32.1286	-19.4475	0.169225	0.200813	0.04632	0.107443	0.045502	0	0	0	0	2.3276
18	30-degree	2nd interval	27.8246	-7.70836	0.162701	0.188474	0.0376414	0.10047	0.0505648	0	0	1.49	4.67	1.2886
18	30-degree	3rd interval	30.4719	-14.6136	0.194064	0.215877	0.060686	0.11467	0.0458578	0	0	4.13	0	5.5548
18	30-degree	4th interval	30.8192	-5.32164	0.183462	0.21445	0.0602604	0.124585	0.0625955	0	2.79	5.12	0	1.0658
19	0-degree	Baseline	-3.63761	1.27493	0.150217	0.0971462	0.05753	0.0226023	0.0405171	0	0	0	0	0.4239
19	0-degree	1st interval	34.9285	7.09867	0.226407	0.185234	0.0516625	0.10339	0.00302276	0	0	0	0	1.3069
19	0-degree	2nd interval	30.4413	7.02803	0.232803	0.174458	0.0624732	0.0911439	0.00286457	0	0	0	0	1.3812
19	0-degree	3rd interval	35.4906	-1.54026	0.252488	0.215488	0.0355486	0.0921983	0.00251193	0.85	0	0	0	1.0369
19	0-degree	4th interval	34.3216	2.80416	0.258075	0.218323	0.0416774	0.0963521	0.00250994	0.42	0.42	0	0	1.5877
19	30-degree	Baseline	-8.48768	-1.04812	0.145101	0.0983141	0.0565886	0.0232607	0.0439902	0	0	0	0	0.5882
19	30-degree	1st interval	32.9965	6.05542	0.262277	0.190637	0.0368316	0.0872165	0.00296487	0	0	0	0	1.1231
19	30-degree	2nd interval	31.1469	3.27349	0.259752	0.200485	0.0236507	0.0784417	0.00257373	0	0	0	0	1.1157
19	30-degree	3rd interval	34.5681	0.814488	0.259565	0.203991	0.0354013	0.0855184	0.0027504	0	0	0	0	1.0791
19	30-degree	4th interval	30.5692	6.52578	0.259591	0.203766	0.0299021	0.0795689	0.0025874	0.79	0.79	0	0	1.2995
20	0-degree	Baseline	-2.47785	-6.2193	0.116223	0.0595592	0.00903065	0.0056887	0.0159146	0	0	0	0	1.1367
20	0-degree	1st interval	38.1073	-10.4434	0.189401	0.117026	0.0266862	0.0375533	0.0446278	0	0	0	0	0.7696
20	0-degree	2nd interval	39.0343	-13.6774	0.196322	0.119405	0.0248998	0.0325975	0.0429686	0	0	0	0.76	1.7166
20	0-degree	3rd interval	40.1787	-14.848	0.193937	0.14894	0.0370742	0.0467627	0.0418605	0	0	0	0.51	1.3423
20	0-degree	4th interval	42.1365	-16.3956	0.209006	0.157535	0.0407828	0.044391	0.0419478	0	0	0	0.77	1.1696
20	30-degree	Baseline	-2.83485	-3.83462	0.123939	0.0626903	0.0091748	0.00555004	0.0183447	0	0	0	0	0.928
20	30-degree	1st interval	37.8635	-10.5628	0.199636	0.12272	0.0339493	0.0452661	0.0445627	0	0	0	0	0.8786
20	30-degree	2nd interval	37.3836	-12.1695	0.202583	0.128982	0.0379688	0.0477907	0.0419081	0	0	0	0	0.6211
20	30-degree	3rd interval	38.2455	-13.7742	0.208642	0.145551	0.0437781	0.0538128	0.040002	0	0	0	1	0.8657
20	30-degree	4th interval	35.3021	-15.8293	0.20522	0.134053	0.0429176	0.0456696	0.0351407	0	0	0	0	0.9189
